# Supplementary material for: Revisiting the Genomic Epidemiology of Distinct Phage-Type Vibrio cholerae Strains Reveals Restricted Spatiotemporal Dissemination During an Epidemic
Source: Microorganisms. 2025 Jul 5;13(7):1585. doi: 10.3390/microorganisms13071585 (PMC12300545; doi:10.3390/microorganisms13071585)
Supplement: Supplementary file 1 [file microorganisms-13-01585-s001.zip]

Archive with 3 entries (3 files):
- Figure S1.tif
- Figure S2.tif
- Supplementary Table S1-S4.pdf
